# Supplementary material for: First filter feeding in the Early Triassic: cranial morphological convergence between Hupehsuchus and baleen whales
Source: BMC Ecol Evol. 2023 Aug 8;23:36. doi: 10.1186/s12862-023-02143-9 (PMC10408079; doi:10.1186/s12862-023-02143-9)
Supplement: Supplementary file 1 — Supplementary Material 1 [file 12862_2023_2143_MOESM1_ESM.xlsx]

## Sheet: Contents
Contents
Supplemental Table S1	A catalog of marine tetrapods analyzed in this study, with information about species names, references of images and classifications of prey size.
Supplemental Table S2	landmark data after Procrustes analysis for PCA analysis, with information of groups and prey sizes.

## Sheet: S1 Taxon data
Supplemental Table S1
	Taxon	Commen name	Scientific name	Image resource(s)	Prey size
0	Hupehsuchia		Hupehsuchus nanchangensis	specimen 2020-NYF-84-4 from this study	/
1	Mysticeti	right whale	Balaena mysticetus	[1],[2]	tiny
2	Mysticeti	right whale	Eubalaena glacialis	[3]	tiny
3	Mysticeti	right whale	Eubalaena japonica	[4]	tiny
4	Mysticeti	right whale	Eubalaena australis	[4]	tiny
5	Mysticeti	rorqual	Balaenoptera musculus	[2]	tiny
6	Mysticeti	rorqual	Balaenoptera brydei	[5]	tiny
7	Mysticeti	rorqual	Balaenoptera edeni	[2]	tiny
8	Mysticeti	rorqual	Balaenoptera acutorostrata	[3]	tiny
9	Mysticeti	rorqual	Balaenoptera ricei	[6]	tiny
10	Mysticeti	rorqual	Balaenoptera physalus	[2]	tiny
11	Mysticeti	rorqual	Balaenoptera omurai	[7]	tiny
12	Mysticeti	rorqual	Balaenoptera borealis	[8]	tiny
13	Mysticeti	rorqual	Megaptera novaeangliae	[8]	tiny
14	Mysticeti	rorqual	Eschrichtius robustus	[2]	tiny
15	Mysticeti	pygmy right whale	Caperea marginata	[9]	tiny
16	Odontoceti	oceanic dolphins	Cephalorhynchus eutropia	[2]	middle
17	Odontoceti	oceanic dolphins	Cephalorhynchus commersonii	[10]	middle
18	Odontoceti	oceanic dolphins	Cephalorhynchus heavisidii	[2]	middle
19	Odontoceti	oceanic dolphins	Cephalorhynchus hectori	[2]	middle
20	Odontoceti	oceanic dolphins	Delphinus delphis	[3]	middle
21	Odontoceti	oceanic dolphins	Feresa attenuata	[2]	middle
22	Odontoceti	oceanic dolphins	Globicephala melas	[11]	middle
23	Odontoceti	oceanic dolphins	Globicephala macrorhynchus	[2]	middle
24	Odontoceti	oceanic dolphins	Grampus griseus	[2]	middle
25	Odontoceti	oceanic dolphins	Lagenodelphis hosei	[2]	middle
26	Odontoceti	oceanic dolphins	Lagenorhynchus albirostris	[2]	middle
27	Odontoceti	oceanic dolphins	Lagenorhynchus acutus	[2]	middle
28	Odontoceti	oceanic dolphins	Lagenorhynchus obscurus	[2]	middle
29	Odontoceti	oceanic dolphins	Lagenorhynchus cruciger	[2]	middle
30	Odontoceti	oceanic dolphins	Lagenorhynchus obliquidens	[2]	middle
31	Odontoceti	oceanic dolphins	Lagenorhynchus australis	[2]	middle
32	Odontoceti	oceanic dolphins	Orcinus orca	[2]	large
33	Odontoceti	oceanic dolphins	Peponocephala electra	[2]	middle
34	Odontoceti	oceanic dolphins	Pseudorca crassidens	[2]	middle
35	Odontoceti	oceanic dolphins	Sousa teuszii	[2]	middle
36	Odontoceti	oceanic dolphins	Sousa sahulensis	[2]	middle
37	Odontoceti	oceanic dolphins	Sousa plumbea	[2]	middle
38	Odontoceti	oceanic dolphins	Sotalia	[2]	small
39	Odontoceti	oceanic dolphins	Stenella frontalis	[2]	middle
40	Odontoceti	oceanic dolphins	Stenella clymene	[2]	middle
41	Odontoceti	oceanic dolphins	Stenella attenuata	[2]	middle
42	Odontoceti	oceanic dolphins	Stenella longirostris	[2]	middle
43	Odontoceti	oceanic dolphins	Stenella coeruleoalba	[2]	middle
44	Odontoceti	oceanic dolphins	Steno bredanensis	[2]	middle
45	Odontoceti	oceanic dolphins	Tursiops truncatus	[12]	middle
46	Odontoceti	oceanic dolphins	Tursiops aduncus	[12]	middle
47	Odontoceti	Dwarf sperm whale	Kogia sima	[2]	middle
48	Odontoceti	Pygmy sperm whale	Kogia breviceps	[3]	middle
49	Odontoceti	Beluga	Delphinapterus leucas	[3]	small
50	Odontoceti	Narwhal	Monodon monoceros	[13]	middle
51	Odontoceti	porpoises	Neophocaena phocaenoides	[2]	middle
52	Odontoceti	porpoises	Neophocaena asiaeorientalis	[2]	middle
53	Odontoceti	porpoises	Phocoena spinipinnis	[2]	middle
54	Odontoceti	porpoises	Phocoena phocoena	[3]	middle
55	Odontoceti	porpoises	Phocoena dioptrica	[2]	middle
56	Odontoceti	porpoises	Phocoena sinus	[2]	middle
57	Odontoceti	porpoises	Phocoenoides dalli	[2]	middle
58	Odontoceti	sperm whale	Physeter macrocephalus	[2]	middle
59	Odontoceti	La Plata dolphin	Pontoporia blainvillei	[2]	middle
60	Odontoceti	beaked whales	Berardius minimus	[14]	middle
61	Odontoceti	beaked whales	Tasmacetus shepherdi	[2]	middle
62	Odontoceti	beaked whales	Ziphius cavirostris	[2]	middle
63	Odontoceti	beaked whales	Indopacetus pacificus	[2]	middle
64	Odontoceti	beaked whales	Mesoplodon europaeus	[3]	middle
65	Odontoceti	beaked whales	Mesoplodon perrini	[15]	middle
66	Odontoceti	beaked whales	Mesoplodon traversii	[16]	middle
67	Odontoceti	beaked whales	Mesoplodon eueu	[17]	middle
68	Pinnipedia	fur seal	Arctocephalus pusillus	[18]	middle
69	Pinnipedia	fur seal	Arctocephalus	[2]	middle
70	Pinnipedia	fur seal	Arctocephalus gazella	[19]	middle
71	Pinnipedia	fur seal	Callorhinus ursinus	[2]	middle
72	Pinnipedia	sea lion	Eumetopias jubatus	[20]	middle
73	Pinnipedia	sea lion	Neophoca cinerea	[2]	middle
74	Pinnipedia	sea lion	Otaria byronia	[21]	middle
75	Pinnipedia	sea lion	Phocarctos hookeri	[2]	middle
76	Pinnipedia	sea lion	Zalophus californianus	[22]	middle
77	Pinnipedia	walrus	Odobenus rosmarus	[23]	small
78	Pinnipedia	seal	Cystophora cristata	[2]	middle
79	Pinnipedia	seal	Erignathus barbatus	[2]	small
80	Pinnipedia	seal	Halichoerus grypus	[2]	small
81	Pinnipedia	seal	Histriophoca fasciata	[2]	small
82	Pinnipedia	seal	Hydrurga leptonyx	[2]	small
83	Pinnipedia	seal	Leptonychotes weddellii	[2]	small
84	Pinnipedia	seal	Lobodon carcinophagus	[24]	tiny
85	Pinnipedia	seal	Mirounga angustirostris	[20]	middle
86	Pinnipedia	seal	Neomonachus schauinslandi	[2]	small
87	Pinnipedia	seal	Ommatophoca rossii	[2]	middle
88	Pinnipedia	seal	Pagophilus groenlandicus	[2]	small
89	Pinnipedia	seal	Phoca	[2]	small
90	Pinnipedia	seal	Pusa hispida	[25]	small
91	Crocodilia	Gavialidae	Gavialis	[26]	middle
92	Crocodilia	Gavialidae	Tomistoma	[26]	middle
93	Crocodilia	Alligatoridae	Alligator sinensis	[27]	middle
94	Crocodilia	Alligatoridae	Alligator mississippiensis	[28]	large
95	Crocodilia	Alligatoridae	Caiman latirostros	[29]	large
96	Crocodilia	Alligatoridae	Paleosuchus palpebrosus	[30]	large
97	Crocodilia	Alligatoridae	Paleosuchus trigonatus	[30]	large
98	Crocodilia	Alligatoridae	Melanosuchus niger	[31]	large
99	Crocodilia	Crocodylidae	Mecistops leptorhynchus	[32]	middle
100	Crocodilia	Crocodylidae	Osteolaemus tetraspis	[27]	middle
101	Crocodilia	Crocodylidae	Crocodylus siamensis	[33]	middle
102	Crocodilia	Crocodylidae	Crocodylus porosus	[34]	large
103	Crocodilia	Crocodylidae	Crocodylus niloticus	[35]	large
104	Crocodilia	Crocodylidae	Crocodylus acutus	[36]	large
105	Bird	sandhill crane	Grus canadensis	[37]	small
106	Bird	limpkin	Aramus guarauna	[37]	small
107	Bird	wilson's snipe	Gallinago delicate	[38]	small
108	Bird	black-necked stilt	Himantopus mexicanus	[37]	small
109	Bird	whimbrel	Numenius phaeopus	[37]	small
110	Bird	scarlet ibis	Eudocimus ruber	[37]	small
111	Bird	brown palican	Pelecanus occidentalis	[37]	middle
112	Bird	roseate spoonbill	Platalea ajaja	[39]	small
113	Bird	eurasian oystercatcher	Haematopus ostralegus	[40]	small
114	Bird	black-billed whistling duck	Dendrocygna autumnalis	[37]	small
115	Bird	northern shoveler	Spatula clypeata	[37]	small
116	Bird	Chilean Flamingo	Phoenicopterus chilensis	[37]	small
117	Bird	Puna Flamingo	Phoenicoparrus jamesi	[37]	small
118	Bird	Greater Flamingo	Phoenicopterus roseus	[37]	small
119	Bird	Falkland steamer duck	Tachyeres brachypterus	[37]	small
120	Bird	Alcidae(auk-murre)	Uria aalge	[37]	small
121	Bird	Alcidae(auk-auklet)	Aethia psittacula	[37]	small
122	Bird	Sphenisciformes(Penguin)	Aptenodytes forsteri	[41]	small
123	Bird	Sphenisciformes(Penguin)	Pygoscelis antarctica	[37]	small
124	Bird	Sphenisciformes(Penguin)	Eudyptula minor	[37]	small
125	Bird	Sphenisciformes(Penguin)	Spheniscus demersus	[37]	small
126	Bird	Sphenisciformes(Penguin)	Eudyptes chrysolophus	[37]	small
127	Bird	Sphenisciformes(Penguin)	Eudyptes sclateri	[37]	small
128	Bird	Diving petrel	Pelecanoides georgicus	[37]	small
129	Bird	Diving petrel	Pelecanoides urinatrix	[37]	small
130	Platypus		Ornithorhynchus anatinus	[42]	small
	Image references 1. George, J.C., and Thewissen, J.G.M. (2021). The bowhead whale. Cambridge: Academic Press 2. Jefferson, T.A., Webber, M.A., Pitman, R.L., Gorter, U. (2015). Marine mammals of the world: a comprehensive guide to their identification. Second edition. Cambridge: Academic Press. 3. Marx, F.G., Lambert, O., and Uhen, M.D. (2016). Cetacean Paleobiology. New York, NY: Wiley-Blackwell.…

## Sheet: S2 Landmark data
Supplemental Table S2
	X1	Y1	X2	Y2	X3	Y3	X4	Y4	X5	Y5	X6	Y6	X7	Y7	X8	Y8	X9	Y9	Taxon group	Prey size
0	-0.015967	0.594101	-0.119338	-0.156585	-0.102776	-0.305	0.00919914	-0.227481	0.108583	-0.297052	0.108585	-0.142674	0.0171613	0.5941	-0.00338676	-0.022748	-0.00206182	-0.0366619	Hupehsuchia	unknown
1	-0.0090545	0.398257	-0.231782	-0.196145	-0.174272	-0.333229	0.00435987	-0.177747	0.184899	-0.329583	0.227198	-0.182033	0.00472696	0.397087	-0.00285567	0.326908	-0.00321931	0.0964869	Mysticeti	tiny
2	-0.0121536	0.414683	-0.204113	-0.231142	-0.115362	-0.283213	0.00856426	-0.259216	0.11984	-0.290151	0.197275	-0.23167	-0.000887181	0.416097	-0.000157288	0.357649	0.00699485	0.106962	Mysticeti	tiny
3	-0.0102192	0.442447	-0.164619	-0.24224	-0.0787451	-0.282544	0.00489647	-0.27222	0.08708	-0.277305	0.155291	-0.23177	0.00445674	0.440989	-0.00210587	0.374213	0.00396502	0.0484302	Mysticeti	tiny
4	-0.0111738	0.431511	-0.19115	-0.258339	-0.125571	-0.279153	-0.00145947	-0.231317	0.12936	-0.277803	0.203114	-0.24796	0.00285639	0.432417	-0.00232426	0.330467	-0.00365298	0.100177	Mysticeti	tiny
5	-0.00857559	0.479771	-0.143191	-0.253053	-0.0908145	-0.269581	0.00159471	-0.235652	0.10093	-0.266873	0.145317	-0.251709	0.0022726	0.478816	-0.00291889	0.337755	-0.00461439	-0.0194728	Mysticeti	tiny
6	-0.0162613	0.42147	-0.197447	-0.24332	-0.104237	-0.275863	0.00130608	-0.258202	0.108189	-0.276428	0.205894	-0.237935	0.0059861	0.421411	-0.000631397	0.361863	-0.00279849	0.087004	Mysticeti	tiny
7	-0.0107899	0.423926	-0.203661	-0.247414	-0.135068	-0.281705	0.0029666	-0.226825	0.138436	-0.278259	0.207881	-0.239673	0.00207083	0.42307	-0.00221157	0.346763	0.000376325	0.0801175	Mysticeti	tiny
8	-0.0143688	0.457949	-0.171269	-0.249394	-0.109111	-0.286485	0.0011624	-0.218043	0.112008	-0.286305	0.178317	-0.244194	0.00430652	0.458027	-0.000446918	0.34446	-0.000598492	0.0239853	Mysticeti	tiny
9	-0.0104817	0.457814	-0.193907	-0.245594	-0.123728	-0.272966	-0.002537	-0.235939	0.132835	-0.275623	0.203853	-0.241364	0.00241551	0.456355	-0.00571303	0.332387	-0.00273775	0.0249296	Mysticeti	tiny
10	-0.0152089	0.439086	-0.154932	-0.21811	-0.116944	-0.328781	0.00400815	-0.19578	0.122971	-0.327614	0.153535	-0.213939	0.00582113	0.438273	-0.000531038	0.364285	0.00128112	0.0425799	Mysticeti	tiny
11	-0.0136795	0.581837	-0.222389	-0.14389	-0.132389	-0.291342	0.00271916	-0.259872	0.129388	-0.273102	0.196769	-0.128815	0.000203442	0.573066	0.0153047	0.00142711	0.0240719	-0.0593081	Mysticeti	tiny
12	-0.00824201	0.584123	-0.0907801	-0.185325	-0.0186491	-0.292004	0.00143056	-0.295736	0.0205292	-0.29374	0.0935869	-0.180678	-0.000599143	0.584157	0.00164274	0.0835498	0.001081	-0.00434743	Mysticeti	tiny
13	-0.00705684	0.596357	-0.0823701	-0.177402	-0.0106571	-0.273346	0.00072437	-0.278239	0.0150119	-0.274868	0.0846952	-0.172931	0.00114372	0.596526	-0.00145375	0.0262914	-3.74117e-05	-0.0423884	Mysticeti	tiny
14	-0.00847351	0.597492	-0.0790245	-0.159088	-0.0130202	-0.273441	0.00118434	-0.274369	0.0138174	-0.274492	0.0821014	-0.155132	0.00103982	0.601347	0.000821636	0.0122753	0.00155363	-0.0745926	Mysticeti	tiny
15	-0.00448041	0.571697	-0.0852066	-0.192981	-0.0119792	-0.2883	0.00475859	-0.28961	0.0209387	-0.287326	0.0789056	-0.187222	0.000904077	0.572759	-0.000878935	0.160195	-0.00296174	-0.0592113	Mysticeti	tiny
16	-0.00840576	0.598417	-0.0806351	-0.175242	-0.00907776	-0.261977	0.00309727	-0.262857	0.0152592	-0.260928	0.0776054	-0.179186	0.00188813	0.599401	-0.00290992	0.0217277	0.00317845	-0.0793563	Odontoceti	middle
17	-0.00651521	0.600414	-0.0589718	-0.174114	-0.0099083	-0.241114	0.00184757	-0.241941	0.0149953	-0.242091	0.0607657	-0.173407	0.00247271	0.599619	-0.00196716	-0.0308134	-0.0027188	-0.0965522	Odontoceti	middle
18	-0.00649749	0.602536	-0.0676885	-0.166098	-0.0426729	-0.244544	0.001895	-0.256101	0.0474997	-0.242004	0.0692528	-0.159793	0.0048633	0.601252	-0.00344912	-0.0604776	-0.00320275	-0.0747699	Odontoceti	middle
19	-0.0116631	0.599271	-0.0845662	-0.118902	-0.00757205	-0.279742	0.000344234	-0.281616	0.00823583	-0.281518	0.0870267	-0.112809	0.00414476	0.597496	0.00299245	-0.0201331	0.00105744	-0.102045	Odontoceti	middle
20	-0.00688528	0.584825	-0.126423	-0.198867	-0.00902184	-0.282909	0.00377181	-0.283983	0.0183009	-0.283883	0.118821	-0.196009	0.000669856	0.584878	-0.000414977	0.0693527	0.00118136	0.00659501	Odontoceti	middle
21	-0.0103281	0.539591	-0.120182	-0.169601	-0.0474554	-0.323712	0.000769015	-0.330309	0.055415	-0.323299	0.119107	-0.164168	0.00214306	0.540835	-0.000244871	0.222527	0.00077675	0.00813691	Odontoceti	middle
22	-0.0179774	0.581092	-0.220894	-0.147992	-0.11862	-0.266022	-0.00134476	-0.228757	0.126616	-0.264197	0.209805	-0.148868	0.00544957	0.581948	0.00761107	-0.0337598	0.0093544	-0.0734435	Odontoceti	middle
23	-0.0104665	0.55996	-0.0965575	-0.149306	-0.0392163	-0.329379	0.00356239	-0.333821	0.0415166	-0.327849	0.0981541	-0.146005	0.000932029	0.560042	0.00194998	0.15443	0.000125292	0.0119278	Odontoceti	middle
24	-0.00858261	0.588187	-0.118094	-0.161238	-0.0156668	-0.295288	-0.000893387	-0.302219	0.0187258	-0.294428	0.116193	-0.147031	0.00183941	0.588448	0.00391404	0.0889724	0.00256421	-0.0654039	Odontoceti	middle
25	-0.027948	0.559894	-0.113777	-0.167672	-0.0634836	-0.306987	0.0010455	-0.339773	0.0714157	-0.305008	0.117626	-0.165986	0.0215407	0.562755	-0.00547001	0.162697	-0.00095005	8.09524e-05	Odontoceti	middle
26	-0.00906215	0.597861	-0.0984864	-0.156776	-0.0188942	-0.280753	0.00213428	-0.289154	0.0228636	-0.282664	0.102022	-0.149579	0.00470485	0.599326	-0.00203709	0.0137775	-0.00324534	-0.0520383	Odontoceti	middle
27	-0.0101454	0.5213	-0.158	-0.189408	-0.0518651	-0.328578	0.000360941	-0.324159	0.0625433	-0.325571	0.147513	-0.162716	0.0083667	0.522	0.000949048	0.244726	0.000277919	0.0424042	Odontoceti	middle
28	-0.00697421	0.544499	-0.14535	-0.179239	-0.032313	-0.317757	0.0029356	-0.335029	0.0393271	-0.312636	0.144253	-0.170024	0.00148244	0.546545	-0.00136149	0.195361	-0.00199936	0.0282794	Odontoceti	middle
29	-0.00420295	0.502283	-0.136309	-0.176905	-0.0187376	-0.333954	0.00313627	-0.336431	0.0274578	-0.331013	0.152393	-0.167793	0.00430684	0.502872	-0.014433	0.263458	-0.0136116	0.0774835	Odontoceti	middle
30	-0.00555484	0.520423	-0.168675	-0.18598	-0.11963	-0.297169	0.00899597	-0.359183	0.126466	-0.293365	0.167162	-0.178519	0.00188975	0.522251	-0.00503974	0.197738	-0.00561322	0.0738034	Odontoceti	middle
31	-0.00963094	0.546574	-0.17733	-0.15667	-0.13008	-0.299397	0.00178226	-0.361044	0.138426	-0.289338	0.174564	-0.154746	0.00115917	0.545683	0.000758118	0.11927	0.00035241	0.049669	Odontoceti	middle
32	-0.0126746	0.516154	-0.197023	-0.148512	-0.0968023	-0.318886	-0.00171059	-0.368613	0.108345	-0.307475	0.192802	-0.152816	-0.000399829	0.518592	0.00523141	0.20652	0.00223257	0.0550354	Odontoceti	large
33	-0.012559	0.575456	-0.220941	-0.132974	-0.128046	-0.280195	-0.00358199	-0.243048	0.135612	-0.283876	0.221605	-0.134693	-0.000154365	0.576323	0.00413367	-0.0143973	0.00393205	-0.0625955	Odontoceti	middle
34	-0.0107933	0.546604	-0.178252	-0.145081	-0.084798	-0.321547	-0.00103658	-0.348567	0.0945226	-0.318847	0.179058	-0.150121	-0.00189805	0.548971	0.0015113	0.124807	0.00168587	0.0637817	Odontoceti	middle
35	-0.00858446	0.536528	-0.185475	-0.153365	-0.111482	-0.308217	0.00807705	-0.365201	0.117526	-0.307898	0.181027	-0.144568	0.00257944	0.537214	-0.00061752	0.161342	-0.00304985	0.0441656	Odontoceti	middle
36	-0.0059636	0.563008	-0.190047	-0.132955	-0.127082	-0.297693	0.00570378	-0.348051	0.133046	-0.283866	0.185019	-0.120986	0.00409763	0.566119	-0.00398716	0.0821933	-0.000785879	-0.027769	Odontoceti	middle
37	-0.00550349	0.482931	-0.176679	-0.18033	-0.121149	-0.308262	-0.000476718	-0.366947	0.123359	-0.298391	0.177562	-0.154138	0.0013042	0.485236	-0.000411141	0.281975	0.00199301	0.0579278	Odontoceti	middle
38	-0.00495483	0.496478	-0.16868	-0.179908	-0.102948	-0.315681	7.94414e-05	-0.360646	0.113292	-0.309307	0.161758	-0.155209	0.0033401	0.498785	-0.00217686	0.265463	0.000290602	0.0600251	Odontoceti	small
39	-0.0734466	0.502229	-0.177127	-0.20715	-0.0432912	-0.309387	0.00135701	-0.3105	0.0501018	-0.307468	0.184047	-0.193364	0.0694422	0.496196	-0.00611547	0.262931	-0.00496741	0.0665138	Odontoceti	middle
40	-0.0162853	0.536931	-0.207703	-0.180592	-0.111266	-0.351936	0.00636772	-0.217376	0.102148	-0.345882	0.199736	-0.17392	-0.00261166	0.537179	0.014171	0.112856	0.0154441	0.0827393	Odontoceti	middle
41	0.00213701	0.525931	-0.183237	-0.266991	-0.125179	-0.292152	0.00141516	-0.214007	0.131469	-0.27459	0.177798	-0.219251	0.00896141	0.527658	-0.0107141	0.210057	-0.00265087	0.00334511	Odontoceti	middle
42	-0.00731586	0.538517	-0.182144	-0.188665	-0.137064	-0.330547	0.00123222	-0.193795	0.143571	-0.33096	0.182321	-0.178805	0.000504939	0.540773	-0.000832383	0.182988	-0.000273444	-0.0395057	Odontoceti	middle
43	-0.00640194	0.524553	-0.149128	-0.24636	-0.0974755	-0.277706	0.000689193	-0.222026	0.104923	-0.276123	0.149688	-0.241613	-0.000673589	0.524571	-0.00175917	0.259152	0.00013797	-0.0444477	Odontoceti	middle
44	-0.0171734	0.577767	-0.220193	-0.117719	-0.124472	-0.275428	0.00204956	-0.26088	0.128483	-0.268161	0.212671	-0.11042	0.00992834	0.578411	0.00150905	-0.0199959	0.00719627	-0.103574	Odontoceti	middle
45	-0.00238091	0.52309	-0.170147	-0.193126	-0.0796272	-0.327915	0.0028713	-0.271193	0.107363	-0.326784	0.151708	-0.177487	0.00718644	0.521133	-0.00815993	0.260242	-0.00881466	-0.00796046	Odontoceti	middle
46	-0.0881463	0.415758	-0.33838	-0.131388	-0.0665825	-0.293582	0.0148249	-0.324957	0.0762692	-0.296155	0.3162	-0.136531	0.074718	0.417256	0.00276961	0.235775	0.00832728	0.113824	Odontoceti	middle
47	-0.0137453	0.314021	-0.210571	-0.163005	-0.228342	-0.303486	0.00332913	-0.235308	0.232037	-0.292765	0.213917	-0.155451	0.00498152	0.314825	-0.00203457	0.309353	0.000428497	0.211816	Odontoceti	middle
48	-0.0120666	0.394703	-0.149735	-0.239264	-0.0946761	-0.288464	-0.00213709	-0.255623	0.105875	-0.295747	0.153923	-0.231072	0.00368117	0.394346	-0.00276019	0.382162	-0.00210414	0.138958	Odontoceti	middle
49	-0.0149369	0.558362	-0.256536	-0.146407	-0.129792	-0.286442	0.00302052	-0.256159	0.135111	-0.284855	0.259004	-0.139868	0.00820298	0.55821	-0.00101475	0.0168905	-0.00305842	-0.0197318	Odontoceti	small
50	-0.013467	0.585913	-0.191978	-0.160215	-0.105795	-0.296944	0.00583022	-0.245795	0.120692	-0.287329	0.182448	-0.153403	0.0147736	0.583508	-0.00693553	0.0261095	-0.00556764	-0.0518447	Odontoceti	middle
51	-0.0123553	0.494746	-0.224994	-0.214122	-0.184832	-0.309346	0.00202517	-0.231958	0.186881	-0.304602	0.221904	-0.192621	0.00575975	0.494942	0.00142483	0.158641	0.00418629	0.104319	Odontoceti	middle
52	-0.00363832	0.580697	-0.191638	-0.0682996	-0.0429715	-0.289397	0.00304528	-0.27748	0.0490826	-0.289318	0.201804	-0.0501412	0.00824091	0.579222	-0.0119799	-0.0725979	-0.0119451	-0.112686	Odontoceti	middle
53	-0.0122499	0.588562	-0.210226	-0.137971	-0.0513466	-0.260822	0.00146127	-0.257572	0.0573376	-0.263779	0.217228	-0.139343	0.00481657	0.590514	-0.000711412	-0.0526691	-0.00630999	-0.0669214	Odontoceti	middle
54	-0.0182425	0.533431	-0.185148	-0.234895	-0.101964	-0.347422	-0.00387256	-0.244864	0.144726	-0.310797	0.142253	-0.149605	0.0543835	0.536778	-0.00651611	0.157078	-0.0256192	0.0602955	Odontoceti	middle
55	-0.0148745	0.563179	-0.226802	-0.0430781	-0.0473853	-0.308215	-0.000547885	-0.29784	0.0547815	-0.304158	0.217057	-0.0282836	0.00856741	0.565016	0.00782499	-0.0548594	0.00137869	-0.0917611	Odontoceti	middle
56	-0.00676595	0.559828	-0.225342	-0.0513545	-0.0359882	-0.318633	0.00517531	-0.306494	0.0491613	-0.322786	0.237021	-0.0441482	0.0090278	0.561221	-0.00883308	-0.0207578	-0.0234558	-0.0568747	Odontoceti	middle
57	-0.0011552	0.582815	-0.183662	-0.0769709	-0.0298296	-0.257711	0.0080942	-0.251197	0.0436431	-0.25754	0.194342	-0.0716562	0.0109691	0.583475	-0.0203921	-0.119176	-0.0220096	-0.132039	Odontoceti	middle
58	-0.0143383	0.538171	-0.261866	-0.00332307	-0.0300696	-0.273359	-0.000146537	-0.273225	0.036833	-0.27658	0.253859	0.000744709	0.00326346	0.53825	0.0131946	-0.107705	-0.000729343	-0.142972	Odontoceti	middle
59	-0.00623911	0.552601	-0.256784	-0.0484016	-0.0455819	-0.248242	0.00988656	-0.239097	0.0660602	-0.244565	0.27172	-0.0522636	0.0177036	0.551005	-0.0204751	-0.109115	-0.0362906	-0.161922	Odontoceti	middle
60	-0.00519442	0.506549	-0.318887	-0.017645	-0.0462194	-0.255942	0.00652127	-0.23712	0.0581642	-0.259649	0.328184	0.00187777	0.01251	0.506922	-0.00441112	-0.0917156	-0.0306679	-0.153277	Odontoceti	middle
61	-0.0167593	0.542834	-0.279496	-0.0370028	-0.0618907	-0.257433	0.00302508	-0.248571	0.0678987	-0.257736	0.27395	-0.0220708	0.0120743	0.539161	0.0123706	-0.106184	-0.011173	-0.152998	Odontoceti	middle
62	-0.00939163	0.580773	-0.220986	-0.0897505	-0.0360254	-0.262737	0.00895869	-0.252023	0.0467235	-0.255685	0.217868	-0.0959023	0.00680216	0.584342	0.000266123	-0.0775412	-0.0142158	-0.131475	Odontoceti	middle
63	-0.0105367	0.558559	-0.23447	-0.0458651	-0.0888564	-0.270149	0.00385996	-0.269432	0.0902192	-0.27356	0.225754	-0.0215234	0.00703512	0.560294	0.00896849	-0.103133	-0.00197417	-0.13519	Odontoceti	middle
64	-0.00532128	0.562226	-0.240407	-0.0566178	-0.0253076	-0.2925	0.00319728	-0.277184	0.0470488	-0.29542	0.25585	-0.0535708	0.0148551	0.564032	-0.0251127	-0.0502491	-0.0248029	-0.100716	Odontoceti	middle
65	-0.0120224	0.578512	-0.226259	-0.176773	-0.107961	-0.252811	-0.0030813	-0.236339	0.121118	-0.251757	0.223161	-0.176219	0.00474811	0.579426	-0.000632314	0.00591083	0.000929658	-0.0699491	Odontoceti	middle
66	-0.0121808	0.57863	-0.207669	-0.0729936	-0.0461877	-0.286668	0.00189707	-0.273284	0.0390264	-0.287349	0.195635	-0.0525356	0.000661589	0.580377	0.0110364	-0.0786561	0.0177807	-0.107521	Odontoceti	middle
67	-0.0103411	0.563411	-0.224718	-0.0464186	-0.0659562	-0.282201	-0.00593583	-0.279801	0.0642756	-0.282718	0.251784	-0.0408722	0.00165122	0.563205	0.0010418	-0.0725642	-0.0118017	-0.122041	Odontoceti	middle
68	-0.0114589	0.580163	-0.220259	-0.0940835	-0.0484313	-0.299239	0.00619002	-0.276392	0.0465346	-0.29227	0.20961	-0.0820297	0.00302392	0.581853	0.00654566	-0.0509548	0.00824547	-0.0670478	Pinnipedia	middle
69	-0.0176173	0.559422	-0.231508	-0.0304877	-0.0489243	-0.312762	-0.000422226	-0.288398	0.0550933	-0.305632	0.229691	-0.0278886	0.0101241	0.559474	-0.00261144	-0.0456629	0.00617487	-0.108065	Pinnipedia	middle
70	-0.00672659	0.570847	-0.223448	-0.061216	-0.0252742	-0.279184	0.0100468	-0.248722	0.0328494	-0.278118	0.241396	-0.0623704	0.0126383	0.570557	-0.0242801	-0.0835695	-0.0172015	-0.128225	Pinnipedia	middle
71	-0.00751165	0.562853	-0.236242	-0.0509915	-0.0392458	-0.291816	0.000290277	-0.267457	0.0575907	-0.287515	0.256018	-0.0492259	0.015459	0.562705	-0.0247098	-0.072038	-0.0216492	-0.106515	Pinnipedia	middle
72	-0.012788	0.560854	-0.264762	-0.100347	-0.0281872	-0.310155	0.00854496	-0.28223	0.053749	-0.308231	0.27212	-0.093241	0.0259966	0.552121	-0.0272789	0.0110971	-0.0273947	-0.029868	Pinnipedia	middle
73	-0.00701021	0.581279	-0.195992	-0.0881725	-0.0826951	-0.293177	0.00614966	-0.292924	0.0903201	-0.292765	0.199771	-0.0800978	0.00698111	0.583123	-0.00685453	-0.0375504	-0.0106706	-0.0797151	Pinnipedia	middle
74	-0.00741541	0.564458	-0.182165	-0.0441156	-0.123994	-0.245379	0.00332762	-0.279761	0.133031	-0.252763	0.18321	-0.028714	0.0109101	0.561918	-0.0101849	-0.116365	-0.00671965	-0.15928	Pinnipedia	middle
75	-0.000415936	0.576229	-0.188147	-0.0843508	-0.109246	-0.271837	-0.0063634	-0.29001	0.138901	-0.269919	0.203781	-0.0749978	0.013809	0.576339	-0.0270409	-0.0688793	-0.025277	-0.0925753	Pinnipedia	middle
76	-0.0135236	0.539343	-0.295345	-0.164245	-0.113963	-0.287393	0.000861581	-0.236536	0.122346	-0.281357	0.294231	-0.158904	0.00597263	0.537797	-0.00141111	0.0616429	0.000831891	-0.0103477	Pinnipedia	middle
77	-0.00585658	0.593135	-0.166639	-0.101984	-0.0381172	-0.259841	0.00147491	-0.252296	0.0470221	-0.260866	0.176801	-0.0957943	0.00735352	0.593204	-0.00959332	-0.0996991	-0.0124449	-0.11586	Pinnipedia	small
78	-0.0109531	0.57368	-0.191259	-0.0827236	-0.132046	-0.251522	0.00507713	-0.261289	0.119827	-0.268428	0.21362	-0.0778831	0.000907868	0.576843	-0.00648281	-0.0932343	0.00130842	-0.115445	Pinnipedia	middle
79	0.00355258	0.582982	-0.187791	-0.0821583	-0.022785	-0.253939	0.0104513	-0.248113	0.0494809	-0.250951	0.205352	-0.0787391	0.0180104	0.580111	-0.0330893	-0.115195	-0.0431818	-0.133998	Pinnipedia	small
80	0.00082492	0.587267	-0.160245	-0.0829674	-0.0324044	-0.256709	0.00132149	-0.252277	0.059514	-0.257158	0.176812	-0.0800172	0.0146202	0.588731	-0.0271053	-0.112726	-0.0333379	-0.134143	Pinnipedia	small
81	-0.00385142	0.593229	-0.161217	-0.0937273	-0.0339631	-0.267892	0.00719206	-0.257756	0.0441837	-0.268951	0.166959	-0.0893664	0.00751442	0.593281	-0.0106197	-0.0930301	-0.0161974	-0.115788	Pinnipedia	small
82	-0.00584914	0.584452	-0.195843	-0.0835058	-0.0352688	-0.265189	0.00554936	-0.247372	0.0436582	-0.261738	0.203246	-0.0764568	0.00878035	0.583087	-0.00710242	-0.104177	-0.0171704	-0.129099	Pinnipedia	small
83	-0.00578349	0.582427	-0.170258	-0.0951637	-0.123045	-0.242284	0.0144632	-0.267485	0.129395	-0.248633	0.185338	-0.0857291	0.0149062	0.579681	-0.0152758	-0.0965765	-0.0297402	-0.126238	Pinnipedia	small
84	-0.00388875	0.592886	-0.191697	-0.131594	-0.0305004	-0.255449	0.0108018	-0.247351	0.0486773	-0.253964	0.192576	-0.121424	0.0160705	0.594223	-0.0171321	-0.0766312	-0.0249074	-0.100695	Pinnipedia	tiny
85	-0.00709483	0.579654	-0.199579	-0.0588927	-0.035609	-0.283931	0.00141512	-0.267865	0.0528736	-0.283413	0.206359	-0.0568389	0.0115761	0.576822	-0.0177529	-0.0717589	-0.0121888	-0.133776	Pinnipedia	middle
86	-0.00652762	0.592838	-0.180433	-0.135356	-0.082536	-0.240307	0.00408271	-0.231212	0.0903044	-0.242087	0.182736	-0.140589	0.00156785	0.594178	-0.00438109	-0.0903072	-0.00481355	-0.107157	Pinnipedia	small
87	-0.00755504	0.537846	-0.28616	-0.177156	-0.0967304	-0.287143	0.00415828	-0.254738	0.104498	-0.285789	0.294389	-0.163607	0.00714143	0.536945	-0.0108337	0.0696596	-0.00890734	0.0239823	Pinnipedia	middle
88	-0.00301426	0.591968	-0.183706	-0.101442	-0.0368775	-0.264929	0.0102353	-0.254807	0.0580347	-0.26959	0.181796	-0.0998966	0.00977497	0.591975	-0.00668633	-0.082498	-0.029557	-0.110781	Pinnipedia	small
89	-0.0212551	0.497989	-0.349403	-0.0416756	-0.0594227	-0.289006	0.00522036	-0.2729	0.0700751	-0.290146	0.352944	-0.035255	0.0199323	0.500213	-0.0121188	-0.0140288	-0.00597157	-0.0551913	Pinnipedia	small
90	-0.0105305	0.517479	-0.321339	-0.0745628	-0.0781314	-0.283175	0.00974648	-0.261585	0.102575	-0.286027	0.342938	-0.0578212	0.0306829	0.518396	-0.0321928	-0.00922475	-0.0437486	-0.0634785	Pinnipedia	small
91	-0.00509225	0.591083	-0.15121	-0.113804	-0.0161577	-0.242663	-3.52257e-06	-0.218869	0.0239921	-0.246078	0.159559	-0.0998444	0.00867606	0.594099	-0.00872661	-0.1195	-0.0110369	-0.144424	Crocodilia	middle
92	-0.00488308	0.563855	-0.230283	-0.0329265	-0.0422186	-0.292726	0.00564554	-0.266738	0.0680041	-0.284661	0.227158	-0.0446722	0.00888315	0.564606	-0.0141148	-0.0962511	-0.0181911	-0.110486	Crocodilia	middle
93	-0.00783874	0.497861	-0.246031	0.059883	-0.0393082	-0.268962	0.0107679	-0.258342	0.0593126	-0.271306	0.266781	0.0577339	0.0219439	0.496416	-0.0261503	-0.145388	-0.0394776	-0.167896	Crocodilia	middle
94	-0.0216214	0.558905	-0.260641	-0.163631	-0.0789297	-0.294178	0.00116524	-0.282346	0.0676972	-0.292916	0.261119	-0.137928	0.00854297	0.557569	0.011666	0.0574044	0.011002	-0.00287961	Crocodilia	large
95	-0.0145047	0.539749	-0.266265	-0.0509278	-0.073816	-0.334206	-0.00419018	-0.314873	0.0864009	-0.330217	0.259582	-0.0384173	0.00814305	0.535913	-0.00224211	0.0344459	0.00689281	-0.041467	Crocodilia	large
96	-0.000708949	0.552726	-0.241558	-0.0493516	-0.0621253	-0.320943	0.00288377	-0.319408	0.0949918	-0.314374	0.233375	-0.0368833	0.0137433	0.554472	-0.019334	-0.0177752	-0.0212674	-0.0484629	Crocodilia	large
97	-0.00473214	0.557031	-0.228073	-0.0434985	-0.051415	-0.323539	0.00723337	-0.30275	0.062726	-0.324001	0.229725	-0.0250325	0.0106661	0.557858	-0.012624	-0.0165202	-0.0135066	-0.0795479	Crocodilia	large
98	-0.0169117	0.521265	-0.291552	-0.130089	-0.0273017	-0.3125	0.00204564	-0.303054	0.0280749	-0.313198	0.301186	-0.136703	0.000318089	0.518657	0.00228111	0.110173	0.00185916	0.0454486	Crocodilia	large
99	-0.00674471	0.547162	-0.255688	-0.0357311	-0.0427552	-0.321334	-0.00153044	-0.299822	0.0555036	-0.317742	0.258256	-0.0154858	0.00844254	0.543643	-0.00428862	-0.0313773	-0.0111948	-0.0693127	Crocodilia	middle
100	-0.0102003	0.537722	-0.267627	-0.0492612	-0.0562722	-0.328711	0.013002	-0.308887	0.066249	-0.32898	0.270577	-0.0358788	0.0166279	0.539158	-0.0197159	0.00375485	-0.0126403	-0.0289172	Crocodilia	middle
101	-0.0131116	0.576726	-0.238299	-0.138344	-0.0500384	-0.280696	0.00865996	-0.271448	0.0672021	-0.279784	0.234588	-0.132777	0.0182	0.58231	-0.0163138	-0.00354569	-0.0108866	-0.0524407	Crocodilia	middle
102	6.13567e-05	0.567779	-0.203976	-0.0475062	-0.0347806	-0.272102	0.0102426	-0.263126	0.0472732	-0.269732	0.215185	-0.024656	0.0154428	0.566689	-0.0140807	-0.111864	-0.0353673	-0.145482	Crocodilia	large
103	-0.00611637	0.599701	-0.126003	-0.142277	-0.0349825	-0.228046	0.00258823	-0.228408	0.0345795	-0.230109	0.112147	-0.123702	0.00221926	0.598229	0.00237895	-0.105942	0.0131886	-0.139446	Crocodilia	large
104	-0.00883706	0.567058	-0.224927	-0.0520906	-0.0364398	-0.274089	0.00296846	-0.258696	0.0510382	-0.273099	0.229765	-0.0442515	0.0151948	0.568988	-0.0201624	-0.0760562	-0.00860014	-0.157763	Crocodilia	large
105	-0.00764185	0.579674	-0.181906	-0.0749144	-0.0590719	-0.245436	0.00375549	-0.231621	0.0621053	-0.246288	0.181766	-0.0575148	0.00945547	0.578128	-0.00543102	-0.118927	-0.00303138	-0.1831	Bird	small
106	-0.00915191	0.554195	-0.279122	-0.069254	-0.0237783	-0.294767	0.00848043	-0.276127	0.0340828	-0.291981	0.272748	-0.0653692	0.00529046	0.556248	0.00426704	-0.0264692	-0.0128165	-0.0864752	Bird	small
107	-0.00974433	0.582965	-0.192275	-0.0917407	-0.0290841	-0.240313	0.00555473	-0.238529	0.0329884	-0.238259	0.168595	-0.0780837	0.00466602	0.585995	0.0073491	-0.127322	0.0119505	-0.154713	Bird	small
108	-0.0114467	0.583852	-0.206254	-0.0815114	-0.0294217	-0.270958	0.00359763	-0.264835	0.0287614	-0.273296	0.194307	-0.0767586	-0.000873955	0.584568	0.00859329	-0.0836855	0.0127368	-0.117376	Bird	small
109	-0.0108854	0.586636	-0.202507	-0.116709	-0.10652	-0.261475	-0.00209012	-0.231611	0.114969	-0.260832	0.201268	-0.11332	0.00438436	0.583555	-0.000801441	-0.0722439	0.00218273	-0.114001	Bird	small
110	0.00692311	0.569695	-0.204881	-0.0614135	-0.0500121	-0.238776	0.000966624	-0.254645	0.0883679	-0.235183	0.216482	-0.0633101	0.0161121	0.570203	-0.0473401	-0.10733	-0.0266186	-0.17924	Bird	small
111	-0.00150694	0.531451	-0.264843	-0.028372	-0.0834465	-0.301604	0.00126904	-0.304507	0.127913	-0.281462	0.285824	-0.0318553	0.0293518	0.53517	-0.0545765	-0.0217077	-0.0399843	-0.0971131	Bird	middle
112	-0.00664483	0.586125	-0.192608	-0.0852209	-0.0286338	-0.268828	0.00506613	-0.258476	0.0292801	-0.265746	0.201105	-0.0820053	0.00288654	0.58615	-0.00346431	-0.0781341	-0.00698643	-0.133865	Bird	small
113	-0.0103217	0.384672	-0.211198	-0.115981	-0.0892054	-0.355733	0.00874558	-0.352406	0.0883512	-0.353176	0.214974	-0.0913138	0.00604437	0.38432	-0.00234058	0.304371	-0.00504991	0.195248	Bird	small
114	-0.0102246	0.373069	-0.213001	-0.0840606	-0.0460551	-0.373926	0.0111805	-0.355739	0.0612043	-0.369121	0.192533	-0.0679372	0.00804375	0.37606	-0.00186677	0.284212	-0.00181471	0.217442	Bird	small
115	-0.0079204	0.355131	-0.203722	-0.191352	-0.0870208	-0.304262	-0.00277065	-0.313307	0.102075	-0.296233	0.209185	-0.178377	0.00436336	0.350912	-0.00578739	0.316682	-0.00840202	0.260805	Bird	small
116	-0.0125723	0.339477	-0.21064	-0.0961976	-0.0994443	-0.357682	0.000882828	-0.319625	0.114823	-0.361756	0.208846	-0.0929671	0.0027002	0.342191	-0.00203	0.307711	-0.00256548	0.238848	Bird	small
117	-0.0109484	0.387165	-0.203704	-0.114374	-0.0449098	-0.364407	0.00338923	-0.34278	0.0540255	-0.362177	0.201696	-0.10185	0.00353376	0.389552	-0.00147909	0.288217	-0.00160373	0.220654	Bird	small
118	-0.00944177	0.388268	-0.218041	-0.107323	-0.113493	-0.367231	0.00184857	-0.322668	0.127856	-0.365286	0.221276	-0.0936039	0.00637964	0.38805	-0.00699626	0.278782	-0.00938797	0.201012	Bird	small
119	-0.00996035	0.364231	-0.212135	-0.047768	-0.108984	-0.387409	0.00510758	-0.353882	0.118127	-0.373286	0.201441	-0.0295747	0.00481766	0.361814	0.00149123	0.281093	9.51185e-05	0.184782	Bird	small
120	-0.00781729	0.578229	-0.2169	-0.141261	-0.132605	-0.281819	0.00688453	-0.248635	0.132593	-0.285001	0.209898	-0.129181	0.000322043	0.576696	0.00244929	-0.0159848	0.00517505	-0.0530439	Bird	small
121	-0.00993942	0.385352	-0.200445	-0.0811122	-0.084223	-0.372071	0.000495832	-0.35193	0.0888077	-0.377562	0.209246	-0.0658522	0.00053548	0.385575	-0.00138828	0.291217	-0.00308934	0.186385	Bird	small
122	-0.0106298	0.403701	-0.202988	-0.103997	-0.0427761	-0.372496	0.00186081	-0.346506	0.0518557	-0.366745	0.200545	-0.0921821	0.00291217	0.401675	-0.00272071	0.306239	0.00194093	0.17031	Bird	small
123	-0.0155422	0.389472	-0.255012	-0.154474	-0.0636355	-0.327449	0.000234095	-0.329488	0.0759975	-0.324999	0.242876	-0.146369	0.00275851	0.391057	0.00658315	0.281153	0.00574095	0.221097	Bird	small
124	-0.0154915	0.359003	-0.296371	0.0369822	-0.0416856	-0.366976	0.00769386	-0.358174	0.0476702	-0.36872	0.291737	0.0490949	0.00787043	0.359266	-0.00174768	0.236836	0.000323616	0.0526891	Bird	small
125	-0.00954641	0.425444	-0.236927	-0.160296	-0.0975077	-0.328412	0.00461479	-0.323322	0.11514	-0.336715	0.228231	-0.148771	0.00463278	0.425363	-0.00317686	0.299209	-0.00546046	0.1475	Bird	small
126	-0.0285609	0.450606	-0.236599	-0.0465992	-0.0678482	-0.383135	0.00302274	-0.363862	0.0775633	-0.378662	0.224896	-0.0341466	0.0190219	0.447129	0.00424203	0.227086	0.00426249	0.0815827	Bird	small
127	-0.0146517	0.352861	-0.247241	0.023685	-0.0624938	-0.383292	0.0027434	-0.375512	0.072489	-0.378092	0.24083	0.0323282	0.00611868	0.352976	-0.00375602	0.260936	0.0059607	0.114109	Bird	small
128	-0.0186584	0.449743	-0.213252	-0.0464319	-0.0786626	-0.37414	0.00291135	-0.357046	0.0937801	-0.369189	0.193229	-0.0394905	0.00906594	0.445177	0.00473123	0.297352	0.00685484	-0.00597473	Bird	small
129	-0.027922	0.405417	-0.246672	-0.140197	-0.118239	-0.346652	0.00589753	-0.313854	0.126995	-0.342361	0.230339	-0.131605	0.0169385	0.406877	0.000388885	0.279789	0.012274	0.182584	Bird	small
130	-0.013202	0.478106	-0.218833	-0.167895	-0.0587478	-0.337284	-1.30576e-05	-0.317694	0.0740675	-0.333157	0.217542	-0.158737	0.00861834	0.478467	-0.00541233	0.27923	-0.00401915	0.0789646	Platypus	small
